# Supplementary material for: Impact of clearcutting on radiocesium export from a Japanese forested catchment following the Fukushima nuclear accident
Source: PLoS One. 2019 Feb 14;14(2):e0212348. doi: 10.1371/journal.pone.0212348 (PMC6375618; doi:10.1371/journal.pone.0212348)
Supplement: S1 Table — (XLSX) [file pone.0212348.s002.xlsx]

## Sheet: Table S1
S1 Table. Physical properties, total C and N contents, and 137Cs distributions in the soil profiles (20 cm in depth).
						Volume-based particle size distributiona																		137Cs activity concentration
		Depth	Bulk density			Clay			Silt			Sand			Total C			Total N									137Cs inventory
Site	Horizon	(cm)	(g cm−3)			(%)			(%)			(%)			(g kg−1)			(g kg−1)			C:N ratio			(kBq kg−1)			(kBq m−2)
Clear-cut cedar forest	L/F/H	0–2	0.14	±	0.071		‒			‒			‒		3.7	±	0.94	0.083	±	0.015	45	±	5.9	3.3	±	1	8.9	±	4.4
	A	2–4	0.13	±	0.041		‒			‒			‒		3.8	±	0.66	0.086	±	0.021	46	±	11	4.6	±	1.4	12	±	5.4
	A	4–6	0.24	±	0.1		‒			‒			‒		2.7	±	1.1	0.087	±	0.028	31	±	3.4	2.6	±	1.3	11	±	2.2
	A	6–8	0.46	±	0.16	1.7	±	0.9	54	±	11	44	±	12	1.2	±	0.55	0.034	±	0.024	49	±	34	0.77	±	0.69	5.7	±	3.2
	A	8–10	0.51	±	0.14	2.2	±	1.4	58	±	9.6	39	±	11	0.9	±	0.54	0.029	±	0.027	44	±	27	0.54	±	0.61	4.4	±	3.7
	A	10–12	0.56	±	0.1	2	±	0.8	61	±	8.7	37	±	9.4	0.78	±	0.28	0.027	±	0.015	34	±	16	0.28	±	0.18	2.9	±	1.7
	A	12–16	0.67	±	0.16	2.4	±	0.9	65	±	11	33	±	12	0.52	±	0.23	0.015	±	0.014	140	±	200	0.098	±	0.089	2.3	±	1.6
	A	16–20	0.71	±	0.12	2.5	±	1.2	67	±	9	30	±	10	0.45	±	0.12	0.013	±	0.0093	64	±	62	0.049	±	0.022	1.3	±	0.39
Clear-cut cypress forest	L/F/H	0–2	0.17	±	0.029		‒			‒			‒		3	±	1.5	0.081	±	0.044	38	±	12	2.4	±	0.98	7.7	±	2.2
	F/H	2–4	0.23	±	0.14		‒			‒			‒		3	±	1.3	0.099	±	0.037	29	±	4.9	1.7	±	0.88	7.6	±	4.5
	A	4–6	0.25	±	0.035		‒			‒			‒		2	±	0.36	0.078	±	0.013	26	±	3.9	0.36	±	0.15	1.7	±	0.49
	A	6–8	0.38	±	0.074	0.9	±	0.6	52	±	3.9	47	±	4.2	1.1	±	0.27	0.043	±	0.014	26	±	6.6	0.15	±	0.031	1.1	±	0.26
	A	8–10	0.43	±	0.12	0.9	±	0.5	57	±	9.3	42	±	9.7	1	±	0.35	0.043	±	0.012	23	±	3.4	0.094	±	0.057	0.72	±	0.2
	A	10–12	0.45	±	0.11	0.8	±	0.4	54	±	6.5	45	±	6.7	0.87	±	0.3	0.033	±	0.0083	26	±	7.2	0.079	±	0.059	0.63	±	0.3
	A	12–16	0.51	±	0.16	1.1	±	0.7	60	±	6.8	39	±	7.3	0.82	±	0.37	0.034	±	0.013	24	±	3.2	0.099	±	0.12	1.5	±	1.4
	A	16–20	0.63	±	0.037	0.9	±	0.3	58	±	4	41	±	4.2	0.68	±	0.2	0.029	±	0.01	24	±	4.5	0.05	±	0.055	1.2	±	1.3
Unlogged cedar forest	L	0–2	0.087	±	0.044		‒			‒			‒		4.1	±	0.91	0.082	±	0.019	53	±	25	2.4	±	1.6	5	±	4.2
	L/F/H	2–4	0.14	±	0.025		‒			‒			‒		2.4	±	0.72	0.069	±	0.0087	35	±	9.9	2.7	±	0.94	7.6	±	3.4
	F/H	4–6	0.25	±	0.14	1.1	±	0.3	62	±	1.6	37	±	1.8	1.7	±	0.39	0.067	±	0.012	25	±	2.1	2.2	±	1.7	9.8	±	5.6
	A	6–8	0.31	±	0.11	1.2	±	0.1	62	±	2	37	±	2	1.4	±	0.37	0.056	±	0.013	24	±	1.1	0.75	±	0.24	4.3	±	0.53
	A	8–10	0.35	±	0.12	1	±	0.3	67	±	0.5	32	±	0.8	1.1	±	0.36	0.046	±	0.015	24	±	1.2	0.46	±	0.32	2.8	±	1.1
	A	10–12	0.45	±	0.19	1.3	±	0.1	65	±	0.5	33	±	0.5	0.96	±	0.21	0.041	±	0.0069	23	±	1.7	0.24	±	0.28	1.7	±	1.7
	A	12–16	0.45	±	0.029	1.5	±	0.2	70	±	3	28	±	3.2	0.81	±	0.13	0.037	±	0.006	22	±	2.1	0.078	±	0.015	1.4	±	0.2
	A	16–20	0.66	±	0.082	1.7	±	0.1	73	±	3.3	25	±	3.4	0.65	±	0.099	0.025	±	0.0056	26	±	2.8	0.046	±	0.013	1.2	±	0.46
Mean ± standard deviation (n = 3).
aClay (<2 µm); silt (2–50 µm); sand (50–2000 µm).
