# Supplementary material for: Impact of clearcutting on radiocesium export from a Japanese forested catchment following the Fukushima nuclear accident
Source: PLoS One. 2019 Feb 14;14(2):e0212348. doi: 10.1371/journal.pone.0212348 (PMC6375618; doi:10.1371/journal.pone.0212348)
Supplement: S2 Table — (XLSX) [file pone.0212348.s003.xlsx]

## Sheet: Table S2
S2 Table. Suspended solids flux, 137Cs flux, and 137Cs export rate (assuming no clearcutting in the catchment).
Period	Suspended solids flux (t)			137Cs flux (MBq)			137Cs export rate (%)
	Undisturbed value	Actual valuea	Actual/ undisturbed	Undisturbed value	Actual valueb	Actual/ undisturbed	Undisturbed value	Actual valueb
Apr. 2013 to Mar. 2014	29	46	1.57	20	27	1.38	0.22	0.3
Apr. 2014 to Mar. 2015	35	63	1.82	16	19	1.18	0.18	0.21
Apr. 2015 to Sep. 2015	20	28	1.41	6.4	4.4	0.68	0.071	0.048
Total	84	137	1.63	43	51	1.2	0.47	0.56
aValues from Table 3.
bValues from Table 4.
